# Supplementary material for: Population structure analysis and genome-wide association study of a hexaploid oat landrace and cultivar collection
Source: Front Plant Sci. 2023 Mar 21;14:1131751. doi: 10.3389/fpls.2023.1131751 (PMC10070682; doi:10.3389/fpls.2023.1131751)
Supplement: Supplementary file 1 [file DataSheet_1.zip]

Archive with 3 entries (2 files):
- supplementary materials/Supplementary_Material_LP.docx
- supplementary materials/
- supplementary materials/Supp_Table S1_LP.xlsx
