# Supplementary material for: Population structure analysis and genome-wide association study of a hexaploid oat landrace and cultivar collection
Source: Front Plant Sci. 2023 Mar 21;14:1131751. doi: 10.3389/fpls.2023.1131751 (PMC10070682; doi:10.3389/fpls.2023.1131751)
Supplement: Supplementary file 1 [file DataSheet_1.zip › supplementary materials/Supp_Table S1_LP.xlsx]

## Sheet: Sheet1
Table S1. Details of oat accessions used in this study.
No.	ID	Name	Improvement status	Origin	Hull type	Lemma color
1	CIav 1013	Silvermine	Cultivar	Wisconsin, USA	Hulled	Amber / White
2	CIav 1025	Coastblack	Cultivar	California, USA	Hulled	Amber / White
3	CIav 1262	Lincoln	Cultivar	New York, USA	Hulled	Yellow
4	CIav 1570	Winter Turf	Cultivar	Oregon, USA	Hulled	Yellow
5	CIav 1604	Sparrowbill	Cultivar	Maryland, USA	Hulled	Amber / White
6	CIav 1606	Golden Giant	Cultivar	Ville-de-Paris, France	Hulled	Yellow
7	CIav 1614	White Tartar	Cultivar	Maryland, USA	Hulled	Yellow
8	CIav 1624	Early Mountain	Cultivar	Bavaria, Germany	Hulled	Yellow
9	CIav 1625	Canadian	Cultivar	Maryland, USA	Hulled	Amber / White
10	CIav 1684	Danish Island	Cultivar	Maryland, USA	Hulled	Yellow
11	CIav 1699	Scottish Chief	Cultivar	Scotland, United Kingdom	Hulled	Yellow
12	CIav 1876	Monarch	Cultivar	Missouri, USA	Hulled	Black
13	CIav 1878	Black Diamond	Cultivar	Missouri, USA	Hulled	Black
14	CIav 1882	North Finnish	Cultivar	Missouri, USA	Hulled	Black
15	CIav 1889	Japan	Cultivar	Missouri, USA	Hulled	Yellow
16	CIav 1892	Green Mountain	Cultivar	Missouri, USA	Hulled	Yellow
17	CIav 1898	Gothland	Cultivar	Missouri, USA	Hulled	Yellow
18	CIav 1948	O.A.C. No. 3	Cultivar	Ontario, Canada	Hulled	Yellow
19	CIav 1978	Green Russian	Cultivar	Iowa, USA	Hulled	Yellow
20	CIav 2035	Old Island Black	Cultivar	Prince Edward Island, Canada	Hulled	Black
21	CIav 2233	Longfellow	Cultivar	Ontario, Canada	Hulled	Yellow
22	CIav 3128	Green Mountain	Cultivar	New South Wales, Australia	Hulled	Yellow
23	CIav 3453	Junin	Landrace	Junin, Peru	Hulled	Black
24	CIav 357	CI 357	Landrace	Thrace, Greece	Hulled	Yellow
25	CIav 459	Kherson	Cultivar	Kherson, Ukraine	Hulled	Yellow
26	CIav 5094	Spitfire	Cultivar	England, United Kingdom	Hulled	Yellow
27	CIav 620	Old Island Black	Cultivar	Prince Edward Island, Canada	Hulled	Black
28	CIav 9100	CW 542	Landrace	Crete, Greece	Hulled	Red
29	PI 10269	Red Algerian	Cultivar	Alger, Algeria	Hulled	Black
30	PI 10624	Belyak	Cultivar	Malmohus, Sweden	Hulled	Yellow
31	PI 119477	2101	Landrace	Ankara, Turkey	Hulled	Yellow
32	PI 125172	CIav 3456	Landrace	Korea, North	Hulled	Yellow
33	PI 125173	Belgium	Cultivar	Kyushu, Japan	Hulled	Yellow
34	PI 125181	Black Tartar	Cultivar	Kyushu, Japan	Hulled	Black
35	PI 125190	Swedish Select	Cultivar	Kyushu, Japan	Hulled	Yellow
36	PI 131618	Deteniky Schlanstedsky	Cultivar	Central Bohemia, Czech Republic	Hulled	Yellow
37	PI 131674	Fischers Wirchenblatter III	Cultivar	Krakow, Poland	Hulled	Yellow
38	PI 148357	Wongan	Cultivar	Western Australia, Australia	Hulled	Red
39	PI 149777	CIav 4516	Landrace	Yakutia-Sakha, Russian Federation	Hulled	Yellow
40	PI 158135	WIR 1741	Landrace	Irkutsk, Russian Federation	Hulled	Grey
41	PI 158139	CIav 4817	Landrace	Irkutsk, Russian Federation	Hulled	Yellow
42	PI 158215	WIR 4176	Landrace	Markazi, Iran	Hulled	Yellow
43	PI 158217	WIR 4646	Landrace	Ankara, Turkey	Hulled	Yellow
44	PI 158224	Brunnea	Landrace	Dzavhan, Mongolia	Hulled	Grey
45	PI 158227	WIR 2130-1	Landrace	Tatarstan, Russian Federation	Hulled	Yellow
46	PI 158232	kasanensis	Landrace	Tatarstan, Russian Federation	Hulled	Yellow
47	PI 158233	WIR 4829/1	Landrace	Markazi, Iran	Hulled	Yellow
48	PI 158236	Mutica	Landrace	Dzavhan, Mongolia	Hulled	Yellow
49	PI 163102	Jaya	Landrace	Punjab, India	Hulled	Red
50	PI 164489	8782	Landrace	Rajasthan, India	Hulled	Grey
51	PI 164663	Horse Feed	Landrace	Karnataka, India	Hulled	Yellow
52	PI 164851	Jai	Landrace	Uttar Pradesh, India	Hulled	Red
53	PI 181003	Jai	Landrace	Punjab, Pakistan	Hulled	Red
54	PI 181005	10966	Landrace	Gujarat, India	Hulled	Yellow
55	PI 182498	Tulun 86-5	Cultivar	Irkutsk, Russian Federation	Hulled	Yellow
56	PI 182500	Baikal 28412	Cultivar	Irkutsk, Russian Federation	Hulled	Yellow
57	PI 183980	112	Landrace	Serbia	Hulled	Yellow
58	PI 183987	119	Landrace	Serbia	Hulled	Red
59	PI 183989	121	Landrace	Serbia	Hulled	Red
60	PI 183990	122	Landrace	Serbia	Hulled	Yellow
61	PI 183991	123	Landrace	Serbia	Hulled	Yellow
62	PI 183992	124	Landrace	Serbia	Hulled	Yellow
63	PI 183993	125	Landrace	Serbia	Hulled	Red
64	PI 183994	126	Landrace	Serbia	Hulled	Yellow
65	PI 183996	128	Landrace	Serbia	Hulled	Red
66	PI 183998	130	Landrace	Serbia	Hulled	Red
67	PI 184000	132	Landrace	Splitsko-dalmatinska, Croatia	Hulled	Yellow
68	PI 184003	198	Landrace	Serbia	Hulled	Yellow
69	PI 184007	202	Landrace	Serbia	Hulled	Yellow
70	PI 184008	203	Landrace	Serbia	Hulled	Yellow
71	PI 184009	204	Landrace	Serbia	Hulled	Yellow
72	PI 184010	205	Landrace	Serbia	Hulled	Yellow
73	PI 184012	207	Landrace	Serbia	Hulled	Yellow
74	PI 184013	208	Landrace	Brodsko-posavska zup, Croatia	Hulled	Yellow
75	PI 184014	209	Landrace	Serbia	Hulled	Yellow
76	PI 184020	215	Landrace	Macedonia	Hulled	Yellow
77	PI 184021	216	Landrace	Osjecko-baranjska zu, Croatia	Hulled	Yellow
78	PI 184022	217	Landrace	Osjecko-baranjska zu, Croatia	Hulled	Yellow
79	PI 184023	218	Landrace	Zagrebacka zupanija, Croatia	Hulled	Grey
80	PI 184026	221	Landrace	Serbia	Hulled	Yellow
81	PI 184027	Cokanski	Landrace	Serbia	Hulled	Yellow
82	PI 194893	9339	Landrace	Gonder, Ethiopia	Hulled	Grey
83	PI 20559	Yakutsk	Landrace	Yakutia-Sakha, Russian Federation	Hulled	Yellow
84	PI 21672	Yenmesh	Landrace	Hubei, China	Hulless	Yellow
85	PI 219725	14059	Landrace	North-West Frontier, Pakistan	Hulled	Red
86	PI 241849	Alpha	Cultivar	Austr. Capital Terr., Australia	Hulled	Yellow
87	PI 245107	Alpha	Cultivar	New South Wales, Australia	Hulled	Red
88	PI 251896	WIR 4649	Landrace	Ankara, Turkey	Hulled	Yellow
89	PI 258601	WIR 4073	Landrace	Dzavhan, Mongolia	Hulled	Red
90	PI 258602	WIR 4074/5	Landrace	Dzavhan, Mongolia	Hulled	Yellow
91	PI 258633	WIR 6753	Landrace	Tatarstan, Russian Federation	Hulled	Red
92	PI 258656	WIR 4079/5	Landrace	Dzavhan, Mongolia	Hulled	Black
93	PI 258664	WIR 4074/12	Landrace	Dzavhan, Mongolia	Hulled	Black
94	PI 258673	WIR 4079	Landrace	Dzavhan, Mongolia	Hulled	Yellow
95	PI 258674	WIR 4538	Landrace	Tatarstan, Russian Federation	Hulled	Yellow
96	PI 258677	WIR 4653	Landrace	Ankara, Turkey	Hulled	Red
97	PI 258734	WIR 2896	Landrace	Kirov, Russian Federation	Hulled	Red
98	PI 258735	WIR 2130	Landrace	Tatarstan, Russian Federation	Hulled	Red
99	PI 258738	WIR 6745	Landrace	Tatarstan, Russian Federation	Hulled	Red
100	PI 264841	103	Landrace	Crete, Greece	Hulled	Red
101	PI 264850	627	Landrace	Macedonia, Greece	Hulled	Yellow
102	PI 264860	981	Landrace	Licko-senjska zupan, Croatia	Hulled	Yellow
103	PI 264861	1053	Landrace	Primorsko-goranska z, Croatia	Hulled	Yellow
104	PI 266268	Aurea	Landrace	Vologda, Russian Federation	Hulled	Yellow
105	PI 266276	WIR 2590	Landrace	Vologda, Russian Federation	Hulled	Yellow
106	PI 266279	WIR 6032	Landrace	Vologda, Russian Federation	Hulled	Yellow
107	PI 266280	WIR 6103	Landrace	Vologda, Russian Federation	Hulled	Yellow
108	PI 266283	WIR 9371	Landrace	Lviv, Ukraine	Hulled	Yellow
109	PI 266285	WIR 9524	Landrace	Brest, Belarus	Hulled	Yellow
110	PI 269359	390	Landrace	Parwan, Afghanistan	Hulled	Grey
111	PI 269869	808	Landrace	North-West Frontier, Pakistan	Hulled	Black
112	PI 2800	Tobolsk	Cultivar	Tyumen, Russian Federation	Hulled	Yellow
113	PI 287269	AVE 138/62	Landrace	Macedonia, Greece	Hulled	Red
114	PI 287270	AVE 140/60	Landrace	Epirus, Greece	Hulled	Red
115	PI 287271	AVE 141/62	Landrace	Thessaly, Greece	Hulled	Grey
116	PI 287274	AVE 146/60	Landrace	Kavaje, Albania	Hulled	Red
117	PI 287279	AVE 274/62	Landrace	Elbasan, Albania	Hulled	Red
118	PI 287280	AVE 275/60	Landrace	Lushnje, Albania	Hulled	Red
119	PI 287462	AVE 288/59	Landrace	Aegean Islands, Greece	Hulled	Yellow
120	PI 296150	WIR 4071	Landrace	Krym, Ukraine	Hulled	Yellow
121	PI 296154	WIR 3727	Landrace	Kherson, Ukraine	Hulled	Yellow
122	PI 296155	WIR 3712	Landrace	Odesa, Ukraine	Hulled	Yellow
123	PI 296157	WIR 3715	Landrace	Mykolayiv, Ukraine	Hulled	Yellow
124	PI 296160	WIR 3726	Landrace	Poltava, Ukraine	Hulled	Yellow
125	PI 296161	WIR 3728	Landrace	Odesa, Ukraine	Hulled	Yellow
126	PI 296168	WIR 4885	Landrace	Khmelnytskyy, Ukraine	Hulled	Yellow
127	PI 323955	Otsuku	Cultivar	Hokkaido, Japan	Hulled	Yellow
128	PI 326225	WIR 10590	Landrace	Komi, Russian Federation	Hulled	Red
129	PI 340999	Y-11	Landrace	Samsun, Turkey	Hulled	Yellow
130	PI 341006	Y-34	Landrace	Ankara, Turkey	Hulled	Yellow
131	PI 341008	Y-36	Landrace	Konya, Turkey	Hulled	Yellow
132	PI 341033	Y-410	Landrace	Istanbul, Turkey	Hulled	Yellow
133	PI 341038	Y-455	Landrace	Istanbul, Turkey	Hulled	Yellow
134	PI 341040	Y-462	Landrace	Ankara, Turkey	Hulled	Yellow
135	PI 341049	Y-498	Landrace	Eskisehir, Turkey	Hulled	Yellow
136	PI 344846	51	Landrace	Serbia	Hulled	Yellow
137	PI 344847	52	Landrace	Serbia	Hulled	Yellow
138	PI 36196	CIav 749	Landrace	Irkutsk, Russian Federation	Hulled	Yellow
139	PI 378197	1/72	Landrace	Macedonia	Hulled	Yellow
140	PI 38693	8	Landrace	Krym, Ukraine	Hulled	Red
141	PI 390271	VI/1	Landrace	Macedonia	Hulled	Yellow
142	PI 390274	VI/4	Landrace	Macedonia	Hulled	Yellow
143	PI 390276	VI/6	Landrace	Macedonia	Hulled	Yellow
144	PI 393497	Miowa	Cultivar	Hokkaido, Japan	Hulled	Yellow
145	PI 40651	2185A	Landrace	Gansu, China	Hulled	Red
146	PI 411401	CAV 2140	Landrace	Elazig, Turkey	Hulled	Yellow
147	PI 411402	CAV 2148	Landrace	Sinop, Turkey	Hulled	Black
148	PI 411425	CAV 3431	Landrace	Kirklareli, Turkey	Hulled	Yellow
149	PI 411426	CAV 2143	Landrace	Nevsehir, Turkey	Hulled	Yellow
150	PI 411427	CAV 2144	Landrace	Kirsehir, Turkey	Hulled	Yellow
151	PI 411429	CAV 2151	Landrace	Samsun, Turkey	Hulled	Grey
152	PI 411434	CAV 2147	Landrace	Kastamonu, Turkey	Hulled	Black
153	PI 411437	CAV 3437	Landrace	Kirklareli, Turkey	Hulled	Yellow
154	PI 411493	CAV 3392	Landrace	Erzurum, Turkey	Hulled	Yellow
155	PI 436032	71	Landrace	La Araucania, Chile	Hulled	Yellow
156	PI 436038	109	Landrace	La Araucania, Chile	Hulled	Yellow
157	PI 436046	180	Landrace	La Araucania, Chile	Hulled	Yellow
158	PI 436054	231	Landrace	La Araucania, Chile	Hulled	Red
159	PI 436055	262	Landrace	Los Lagos, Chile	Hulled	Yellow
160	PI 436056	265	Landrace	Los Lagos, Chile	Hulled	Yellow
161	PI 436057	283	Landrace	Los Lagos, Chile	Hulled	Yellow
162	PI 436062	296	Landrace	Los Lagos, Chile	Hulled	Yellow
163	PI 436065	306	Landrace	Los Lagos, Chile	Hulled	Yellow
164	PI 436070	323A	Landrace	Los Lagos, Chile	Hulled	Yellow
165	PI 447274	Chih Chi Tiao Mai	Cultivar	Nei Monggol, China	Hulless	Yellow
166	PI 447275	Hua Bei No. 2	Cultivar	Nei Monggol, China	Hulless	Yellow
167	PI 447276	Yung 492	Cultivar	Nei Monggol, China	Hulless	Yellow
168	PI 447277	Mapua	Cultivar	Nei Monggol, China	Hulled	Yellow
169	PI 447278	Harman	Cultivar	Nei Monggol, China	Hulled	Yellow
170	PI 447293	Ma Le Ta Ba Er	Cultivar	Nei Monggol, China	Hulled	Black
171	PI 447294	Xi Le Na	Cultivar	Nei Monggol, China	Hulled	Amber / White
172	PI 447296	Xin Yuan	Cultivar	Xinjiang, China	Hulled	Amber / White
173	PI 447297	Kuerle	Cultivar	Xinjiang, China	Hulled	Yellow
174	PI 48085	Black Tartar	Cultivar	Victoria, Australia	Hulled	Black
175	PI 48118	Glen Innes	Cultivar	Victoria, Australia	Hulled	Yellow
176	PI 510521	Jancco Avena	Landrace	Puno, Peru	Hulled	Amber / White
177	PI 510522	Chiara avena	Landrace	Puno, Peru	Hulled	Black
178	PI 510523	Jancco Avena	Landrace	Puno, Peru	Hulled	Black
179	PI 510524	Jancco Avena	Landrace	Puno, Peru	Hulled	Black
180	PI 51386	Flores de Avila	Landrace	Avila, Spain	Hulled	Yellow
181	PI 573535	WIR 8317	Landrace	Primorye, Russian Federation	Hulless	Yellow
182	PI 573547	WIR 2131	Landrace	Tatarstan, Russian Federation	Hulled	Yellow
183	PI 573550	WIR 9602	Landrace	Hrodna, Belarus	Hulled	Yellow
184	PI 573551	Chernyi	Landrace	Kirov, Russian Federation	Hulled	Black
185	PI 573559	WIR 2134	Landrace	Tatarstan, Russian Federation	Hulled	Yellow
186	PI 573560	WIR 8101	Landrace	Leningrad, Russian Federation	Hulled	Yellow
187	PI 577857	2a-2	Landrace	Eskisehir, Turkey	Hulled	Yellow
188	PI 577859	2b	Landrace	Eskisehir, Turkey	Hulled	Yellow
189	PI 577861	5a-2	Landrace	Ankara, Turkey	Hulled	Yellow
190	PI 577866	20e	Landrace	Kastamonu, Turkey	Hulled	Yellow
191	PI 577868	28c.2	Landrace	Sinop, Turkey	Hulled	Yellow
192	PI 577875	29a-1-1	Landrace	Sinop, Turkey	Hulled	Yellow
193	PI 577886	29a-4-3	Landrace	Sinop, Turkey	Hulled	Black
194	PI 577891	30d-1	Landrace	Sinop, Turkey	Hulled	Yellow
195	PI 577893	30d-3	Landrace	Sinop, Turkey	Hulled	Yellow
196	PI 577902	37c-1-2	Landrace	Corum, Turkey	Hulled	Yellow
197	PI 577909	46b-2	Landrace	Corum, Turkey	Hulled	Yellow
198	PI 577911	57a-1	Landrace	Tokat, Turkey	Hulled	Yellow
199	PI 577916	67a-3	Landrace	Samsun, Turkey	Hulled	Yellow
200	PI 577918	67a-5	Landrace	Samsun, Turkey	Hulled	Grey
201	PI 577925	25934	Landrace	Ordu, Turkey	Hulled	Yellow
202	PI 577934	26420	Landrace	Ordu, Turkey	Hulled	Yellow
203	PI 577941	87a-4	Landrace	Sivas, Turkey	Hulled	Yellow
204	PI 577943	89c-1	Landrace	Ordu, Turkey	Hulled	Red
205	PI 577959	132a-2	Landrace	Kars, Turkey	Hulled	Yellow
206	PI 577961	132a-4	Landrace	Kars, Turkey	Hulled	Yellow
207	PI 577968	139b-2	Landrace	Kars, Turkey	Hulled	Yellow
208	PI 577975	144c-3	Landrace	Kars, Turkey	Hulled	Yellow
209	PI 577986	169-2	Landrace	Sivas, Turkey	Hulled	Red
210	PI 577991	172b-2	Landrace	Sivas, Turkey	Hulled	Yellow
211	PI 577993	175b-2	Landrace	Sivas, Turkey	Hulled	Yellow
212	PI 578000	176b-3	Landrace	Sivas, Turkey	Hulled	Yellow
213	PI 58157	Chernigovka	Landrace	Primorye, Russian Federation	Hulled	Yellow
214	PI 58158	Chernishevka	Landrace	Primorye, Russian Federation	Hulled	Yellow
215	PI 58161	Innokentievka	Landrace	Primorye, Russian Federation	Hulled	Yellow
216	PI 58162	Ivanovka	Landrace	Primorye, Russian Federation	Hulled	Yellow
217	PI 58164	Krasnoe	Landrace	Primorye, Russian Federation	Hulled	Yellow
218	PI 58165	Kremovo	Landrace	Primorye, Russian Federation	Hulled	Yellow
219	PI 58166	Kuchuki	Landrace	Primorye, Russian Federation	Hulled	Yellow
220	PI 58167	Margaritovo	Landrace	Primorye, Russian Federation	Hulled	Yellow
221	PI 58170	Novo Jatkovo	Landrace	Primorye, Russian Federation	Hulled	Yellow
222	PI 58174	Osinovka	Landrace	Primorye, Russian Federation	Hulled	Yellow
223	PI 58175	Pavlovka	Landrace	Primorye, Russian Federation	Hulled	Yellow
224	PI 58176	Platonovo Alexandrovskoe	Landrace	Primorye, Russian Federation	Hulled	Yellow
225	PI 58181	Tarasovka	Landrace	Primorye, Russian Federation	Hulled	Yellow
226	PI 58184	Beliak	Landrace	Primorye, Russian Federation	Hulled	Yellow
227	PI 58185	Grivan	Landrace	Primorye, Russian Federation	Hulled	Grey
228	PI 58188	CIav 2091	Landrace	Primorye, Russian Federation	Hulled	Yellow
229	PI 60751	1181	Landrace	Samara, Russian Federation	Hulled	Yellow
230	PI 60753	1250	Landrace	Sirdaryo, Uzbekistan	Hulled	Yellow
231	PI 60757	1286	Landrace	Samara, Russian Federation	Hulled	Yellow
232	PI 60759	Armavirsky	Landrace	Rostov, Russian Federation	Hulled	Yellow
233	PI 60765	1547	Landrace	Tyumen, Russian Federation	Hulled	Yellow
234	PI 61999	CIav 2155	Landrace	Latium, Italy	Hulled	Black
235	PI 64342	Bird Wheat	Landrace	Shanxi, China	Hulless	Yellow
236	PI 64343	Ling Ta Mia	Landrace	Heilongjiang, China	Hulled	Yellow
237	PI 65087	3875	Landrace	Heilongjiang, China	Hulled	Yellow
238	PI 65088	3876	Landrace	Heilongjiang, China	Hulled	Yellow
239	PI 69824	8202	Landrace	Heilongjiang, China	Hulled	Yellow
240	PI 69825	8208	Landrace	Nei Monggol, China	Hulled	Yellow
241		OM-16	Cultivar	Qinghai, China	Hulled	Yellow
242	PI 69827	8235	Landrace	Nei Monggol, China	Hulled	Yellow
243	PI 70039	Ling Ta Mai	Landrace	Heilongjiang, China	Hulled	Yellow
244	PI 71055	Mironovsky	Cultivar	Kiev, Ukraine	Hulled	Yellow
245	PI 71056	Shatilovskij Neulutchenny	Cultivar	Tula, Russian Federation	Hulled	Yellow
246	PI 72261	8662	Landrace	Heilongjiang, China	Hulled	Yellow
247	PI 73695	9134	Landrace	Heilongjiang, China	Hulled	Yellow
248	PI 73738	9182	Landrace	Heilongjiang, China	Hulled	Yellow
249	PI 73739	9186	Landrace	Heilongjiang, China	Hulled	Yellow
250	PI 76814	Ling Tang Mai	Landrace	Heilongjiang, China	Hulled	Yellow
251	PI 76815	Ling Tang Mai	Landrace	Heilongjiang, China	Hulled	Yellow
252	PI 79346	Kendall	Cultivar	New South Wales, Australia	Hulled	Yellow
253	PI 80721	Palestine	Cultivar	Victoria, Australia	Hulled	Red
254	PI 83726	Improved Hungarian	Cultivar	Hungary	Hulled	Yellow
255	PI 83727	Improved Hungarian	Cultivar	Hungary	Hulled	Yellow
256	PI 87140	Enbaku	Landrace	Chungchong Nam, South Korea	Hulled	Black
257	PI 87643	Hosan Zairai	Landrace	Hamgyong Nam, North Korea	Hulled	Yellow
258	PI 9422	Swedish Select	Cultivar	Sweden	Hulled	Yellow
259		Jiayan 2	Cultivar		Hulled	Yellow
260		Linna	Cultivar		Hulled	Yellow
261		Qinghai 444	Cultivar	Qinghai, China	Hulled	Black
262		Qingyin 1	Cultivar	Qinghai, China	Hulled	Yellow
263		Qingyin 2	Cultivar	Qinghai, China	Hulled	Yellow
264		Qingyin 3	Cultivar	Qinghai, China	Hulless	Yellow
265		Keyan 1	Cultivar		Hulled	Yellow
266		Qinghaitian	Cultivar	Qinghai, China	Hulled	Yellow
267		Bayan 4	Cultivar	Qinghai, China	Hulled	Black
268		Bayan 5	Cultivar	Qinghai, China	Hulled	Black
269		Qingyan 1	Cultivar	Qinghai, China	Hulled	Black
270		Jizhangyan 3	Cultivar	Hebei, China	Hulled	Yellow
271		Jizhangyan 4	Cultivar	Hebei, China	Hulled	Yellow
272		Jizhangyan 5	Cultivar	Hebei, China	Hulled	Yellow
273		Neiyan 5	Cultivar	Nei Monggol, China	Hulless	Yellow
274		Mengnongda 2	Cultivar	Nei Monggol, China	Hulled	Yellow
275		Mengnongda 1	Cultivar	Nei Monggol, China	Hulled	Yellow
276		Caoyou 1	Cultivar	Nei Monggol, China	Hulless	Yellow
277		Mengyan 1	Cultivar	Nei Monggol, China	Hulled	Yellow
278		Baiyan 2	Cultivar	Jilin, China	Hulless	Yellow
279		Yanke 1	Cultivar	Nei Monggol, China	Hulless	Yellow
280		Yanke 2	Cultivar	Nei Monggol, China	Hulless	Yellow
281		Bayan 6	Cultivar	Hebei, China	Hulled	Yellow
282		Baiyan 14	Cultivar	Jilin, China	Hulled	Yellow
283		Baiyan 7	Cultivar	Jilin, China	Hulled	Yellow
284		Dingyin 1	Cultivar	Gansu, China	Hulled	Black
285		Dingyan 2	Cultivar	Gansu, China	Hulled	Yellow
286		Dingyou 9	Cultivar	Gansu, China	Hulless	Yellow
287		Baiyan 15	Cultivar	Jilin, China	Hulless	Yellow
288		OM-17	Cultivar	Qinghai, China	Hulled	Yellow
Accession ID: identity of the accessions in the USDA National Small Grain Collection (NSGC).
